# Supplementary material for: Chemical Ecosystem Selection on Mineral Surfaces Reveals Long-Term Dynamics Consistent with the Spontaneous Emergence of Mutual Catalysis
Source: Life (Basel). 2019 Oct 23;9(4):80. doi: 10.3390/life9040080 (PMC6911371; doi:10.3390/life9040080)
Supplement: Supplementary file 1 [file life-09-00080-s001.zip]

Archive with 21 entries (18 files):
- Life-590614_Supplemental_Data/
- Life-590614_Supplemental_Data/.DS_Store
- __MACOSX/
- __MACOSX/Life-590614_Supplemental_Data/
- __MACOSX/Life-590614_Supplemental_Data/._.DS_Store
- Life-590614_Supplemental_Data/Table_S1.pdf
- __MACOSX/Life-590614_Supplemental_Data/._Table_S1.pdf
- Life-590614_Supplemental_Data/Table_S3.pdf
- __MACOSX/Life-590614_Supplemental_Data/._Table_S3.pdf
- Life-590614_Supplemental_Data/Table_S2.pdf
- __MACOSX/Life-590614_Supplemental_Data/._Table_S2.pdf
- Life-590614_Supplemental_Data/Figure_S3.pdf
- __MACOSX/Life-590614_Supplemental_Data/._Figure_S3.pdf
- Life-590614_Supplemental_Data/Figure S2.pdf
- __MACOSX/Life-590614_Supplemental_Data/._Figure S2.pdf
- Life-590614_Supplemental_Data/Figure_S1.pdf
- __MACOSX/Life-590614_Supplemental_Data/._Figure_S1.pdf
- Life-590614_Supplemental_Data/Figure_S5.pdf
- __MACOSX/Life-590614_Supplemental_Data/._Figure_S5.pdf
- Life-590614_Supplemental_Data/Figure_S4.pdf
- __MACOSX/Life-590614_Supplemental_Data/._Figure_S4.pdf
